# Supplementary material for: Pharmacological Potential of Lathyrane-Type Diterpenoids from Phytochemical Sources
Source: Pharmaceuticals (Basel). 2022 Jun 23;15(7):780. doi: 10.3390/ph15070780 (PMC9318715; doi:10.3390/ph15070780)
Supplement: Supplementary file 1 [file pharmaceuticals-15-00780-s001.zip]

Archive with 1 entries (1 files):
- pharmaceuticals-1745823-supplementary.pdf
